# Supplementary material for: Association of common variants identified by recent genome-wide association studies with obesity in Chinese children: a case-control study
Source: BMC Med Genet. 2016 Jan 22;17:7. doi: 10.1186/s12881-016-0268-4 (PMC4724138; doi:10.1186/s12881-016-0268-4)
Supplement: Additional file 2: Table S2. — Association of 32 GWA studies-derived SNP alleles with overweight in Chinese children. (XLSX 13 kb) [file 12881_2016_268_MOESM2_ESM.xlsx]

## Sheet: Sheet1
	Table S2 Association of 32 GWAstudies-derived SNP alleles with overweight in Chinese children
	SNP	Nearest gene	Chr.	Allele		Overweight VS Normal-weight
				effect	other	OR	95%CI	Two-sided P-value
	Speliotes et al. 2010 (in children and adults of European ancestry) [4]
	rs1558902	FTO	16	A	T	1.24	0.97-1.59	0.043
	rs2867125	TMEM18	2	C	T	1.1	0.83-1.46	0.263
	rs571312	MC4R	18	A	C	1.17	0.95-1.43	0.066
	rs10938397	GNPDA2	4	G	A	1.27	1.06-1.53	0.005
	rs10767664	BDNF	11	A	T	1.01	0.85-1.19	0.466
	rs2815752	NEGR1	1	A	G	1.2	0.88-1.64	0.122
	rs7359397	SH2B1	16	T	C	0.98	0.78-1.23	0.434
	rs9816226	ETV5	3	T	A	1.13	0.70-1.83	0.303
	rs3817334	MTCH2	11	T	C	1.04	0.88-1.24	0.323
	rs29942	KCTD15	19	C	T	1.1	0.91-1.33	0.156
	rs543874	SEC16B	1	G	A	1.21	0.99-1.49	0.033
	rs987237	TFAP2B	6	G	A	1.04	0.83-1.30	0.369
	rs7138803	FAIM2	12	A	G	1.08	0.90-1.31	0.206
	rs713586	RBJ	2	C	T	1.14	0.96-1.36	0.068
	rs2241423	MAP2K5	15	G	A	1.3	1.09-1.54	0.002
	rs2287019	QPCTL	19	C	T	1.02	0.82-1.27	0.415
	rs1514175	TNNI3K	1	A	G	1.04	0.85-1.28	0.336
	rs2112347	FLJ35779	5	T	G	0.94	0.79-1.11	0.22
	rs16912921	LRRN6C	9	A	C	1.01	0.84-1.22	0.446
	rs3810291	TMEM160	19	A	G	1.16	0.96-1.39	0.061
	rs1555543	PTBP2	1	C	A	0.9	0.70-1.16	0.209
	rs9579083	MTIF3	13	C	G	1.12	0.89-1.42	0.17
	rs4929949	RPL27A	11	C	T	1.02	0.86-1.20	0.425
	rs206936	NUDT3	6	G	A	0.99	0.85-1.19	0.468
	Scherag et al. 2010 (in children and adults of European ancestry) [6]
	rs12145833	SDCCAG8	1	T	G	0.83	0.62-1.11	0.105
	rs13278851	TNKS/MSRA	8	A	G	0.96	0.76-1.21	0.357
	Bradfield et al. 2012 (in children of European ancestry) [5]
	rs9568856	OLFM4	13	A	G	1.1	0.91-1.32	0.159
	rs9299	HOXB5	17	A	G	1	0.85-1.19	0.479
	Okada et al. 2012 (in East Asians) [8]
	rs2206734	CDKAL1	6	G	A	0.99	0.83-1.18	0.463
	rs11142387	KLF9	9	C	A	0.9	0.75-1.07	0.12
	Wen et al. 2012 (in East Asians) [7]
	rs261966	PCSK1	5	G	A	1.08	0.91-1.28	0.184
	rs12597579	GP2	16	C	T	1.03	0.85-1.25	0.382
	SNP alleles which are associated with overweight risk in Chinese children are highlighted in bold. Chr., Chromosome
