# Supplementary material for: Association of common variants identified by recent genome-wide association studies with obesity in Chinese children: a case-control study
Source: BMC Med Genet. 2016 Jan 22;17:7. doi: 10.1186/s12881-016-0268-4 (PMC4724138; doi:10.1186/s12881-016-0268-4)
Supplement: Additional file 3: Table S3. — Association of 32 GWA studies-derived SNP alleles with BMI standard deviation score (BMI-SDS) variability in Chinese children. (XLSX 13 kb) [file 12881_2016_268_MOESM3_ESM.xlsx]

## Sheet: Sheet1
	Table S3 Association of 32 GWA studies-derived SNP alleles with BMI standard deviation score (BMI-SDS) variability in Chinese children
	SNP	Nearest gene	Chr.	Allele		BMI-SDS
				effect	other	β (s.e.m)b	Two-sided P-value
	Speliotes et al. 2010 (in children and adults of European ancestry) [4]
	rs1558902	FTO	16	A	T	0.11 (0.05)	0.019
	rs2867125	TMEM18	2	C	T	0.02 (0.06)	0.755
	rs571312	MC4R	18	A	C	0.06 (0.04)	0.133
	rs10938397	GNPDA2	4	G	A	0.06 (0.03)	0.065
	rs10767664	BDNF	11	A	T	0.02 (0.03)	0.571
	rs2815752	NEGR1	1	A	G	0.03 (0.06)	0.599
	rs7359397	SH2B1	16	T	C	0.02 (0.04)	0.624
	rs9816226	ETV5	3	T	A	0.02 (0.09)	0.869
	rs3817334	MTCH2	11	T	C	0.01 (0.03)	0.822
	rs29942	KCTD15	19	C	T	0.02 (0.04)	0.508
	rs543874	SEC16B	1	G	A	0.15 (0.04)	1.23×10-4
	rs987237	TFAP2B	6	G	A	0.13 (0.04)	0.002
	rs7138803	FAIM2	12	A	G	0.02 (0.04)	0.592
	rs713586	RBJ	2	C	T	0.10 (0.03)	0.004
	rs2241423	MAP2K5	15	G	A	0.14 (0.03)	2.15×10-5
	rs2287019	QPCTL	19	C	T	0.01 (0.04)	0.822
	rs1514175	TNNI3K	1	A	G	0.00 (0.04)	0.91
	rs2112347	FLJ35779	5	T	G	0.03 (0.03)	0.316
	rs16912921	LRRN6C	9	A	C	-0.02 (0.04)	0.525
	rs3810291	TMEM160	19	A	G	0.02 (0.04)	0.636
	rs1555543	PTBP2	1	C	A	-0.03 (0.05)	0.51
	rs9579083	MTIF3	13	C	G	0.05 (0.04)	0.294
	rs4929949	RPL27A	11	C	T	-0.02 (0.03)	0.456
	rs206936	NUDT3	6	G	A	-0.01 (0.03)	0.877
	Scherag et al. 2010 (in children and adults of European ancestry) [6]
	rs12145833	SDCCAG8	1	T	G	-0.02 (0.06)	0.745
	rs13278851	TNKS/MSRA	8	A	G	-0.02 (0.05)	0.718
	Bradfield et al. 2012 (in children of European ancestry) (5)
	rs9568856	OLFM4	13	A	G	0.04 (0.04)	0.328
	rs9299	HOXB5	17	A	G	0.05 (0.03)	0.1
	Okada et al. 2012 (in East Asians) [8]
	rs2206734	CDKAL1	6	G	A	0.05 (0.03)	0.133
	rs11142387	KLF9	9	C	A	-0.02 (0.04)	0.502
	Wen et al. 2012 (in East Asians) [7]
	rs261966	PCSK1	5	G	A	0.03 (0.03)	0.397
	rs12597579	GP2	16	C	T	0.02 (0.04)	0.651
	SNP alleles which are associated with BMI-SDS in Chinese children are highlighted in bold. Chr., Chromosome; BMI, Body mass index; SDS, Standard deviation score
